# Supplementary material for: Effects of Sleep Deprivation on Phase Synchronization as Assessed by Wavelet Phase Coherence Analysis of Prefrontal Tissue Oxyhemoglobin Signals
Source: PLoS One. 2017 Jan 3;12(1):e0169279. doi: 10.1371/journal.pone.0169279 (PMC5207699; doi:10.1371/journal.pone.0169279)
Supplement: S1 File — (XLS) [file pone.0169279.s001.xls]

## Sheet: Group_A_REST
Subject	Interval I	Interval II	Interval III	Interval IV	Interval V	Interval VI
1	0.797372	0.598481	0.865215	0.75562	0.891134	0.862077
2	0.771932	0.33505	0.276683	0.283883	0.572055	0.867318
3	0.883647	0.376695	0.185113	0.226359	0.364382	0.575205
4	0.812629	0.477166	0.817395	0.733658	0.785801	0.710446
5	0.681317	0.487807	0.846327	0.648321	0.674668	0.872717
6	0.77824	0.258787	0.680154	0.711827	0.639158	0.69069
7	0.783748	0.478876	0.406589	0.242335	0.767499	0.740287
8	0.886897	0.598061	0.796279	0.705157	0.777223	0.694496
9	0.976008	0.684995	0.666683	0.616713	0.71226	0.444059
10	0.765735	0.275282	0.311917	0.432339	0.700816	0.790381
11	0.750161	0.344803	0.722159	0.607333	0.844134	0.824535
12	0.870302	0.524744	0.413689	0.531723	0.634561	0.842838
13	0.929119	0.699175	0.679312	0.605599	0.795897	0.903919
14	0.880799	0.401388	0.433229	0.566138	0.519034	0.394483
15	0.765399	0.365262	0.709684	0.671101	0.801747	0.809362
16	0.0349701	0.0767872	0.138248	0.13849	0.245154	0.342907
17	0.703732	0.142748	0.366948	0.478061	0.698182	0.819779
18	0.950362	0.674303	0.850387	0.803454	0.820478	0.850885
19	0.972566	0.727534	0.719379	0.642766	0.706441	0.887208

## Sheet: Group_A_TASK
Subject	Interval I	Interval II	Interval III	Interval IV	Interval V	Interval VI
1	0.8193	0.694935	0.803092	0.776619	0.839752	0.964667
2	0.368919	0.114598	0.0681071	0.254332	0.320366	0.628497
3	0.837452	0.289432	0.164585	0.150377	0.445532	0.622811
4	0.774193	0.470517	0.736111	0.666234	0.621091	0.871161
5	0.669835	0.471947	0.801505	0.660796	0.765514	0.881294
6	0.965022	0.758334	0.824376	0.69979	0.629529	0.438756
7	0.768035	0.369451	0.419014	0.644697	0.734236	0.67987
8	0.818488	0.50881	0.672102	0.674747	0.421008	0.3487
9	0.941777	0.53359	0.363978	0.601505	0.572422	0.445518
10	0.798601	0.473134	0.802196	0.679551	0.859146	0.773209
11	0.881477	0.492693	0.47145	0.444636	0.541576	0.686541
12	0.903513	0.621693	0.649575	0.64024	0.734439	0.606313
13	0.819115	0.355243	0.520035	0.701544	0.783348	0.532826
14	0.736251	0.417079	0.672859	0.641591	0.772917	0.86826
15	0.81005	0.320797	0.254173	0.264932	0.482676	0.569627
16	0.921761	0.696884	0.562758	0.281217	0.687036	0.399194
17	0.941325	0.763068	0.880493	0.858123	0.833975	0.889817
18	0.956501	0.545845	0.728428	0.654742	0.809283	0.598561
19	0.241381	0.13274	0.185409	0.2967	0.481217	0.405785

## Sheet: Group_B_REST
Subject	Interval I	Interval II	Interval III	Interval IV	Interval V	Interval VI
1	0.902301	0.439524	0.57087	0.589125	0.764428	0.681327
2	0.899141	0.432859	0.35908	0.325136	0.360077	0.316242
3	0.703547	0.254749	0.176405	0.193878	0.567315	0.681025
4	0.888419	0.360974	0.552549	0.559896	0.817588	0.933978
5	0.923977	0.436701	0.295755	0.363846	0.59058	0.89315
6	0.879904	0.342338	0.187081	0.548586	0.518475	0.558718
7	0.582995	0.238918	0.302868	0.311569	0.333955	0.637061
8	0.755373	0.207513	0.416808	0.561832	0.791277	0.758535
9	0.949831	0.65925	0.605855	0.571835	0.761087	0.672028
10	0.761243	0.283369	0.535082	0.530805	0.617926	0.791089
11	0.924317	0.55671	0.677687	0.61486	0.385348	0.710002
12	0.844481	0.405048	0.262042	0.291387	0.26973	0.473436
13	0.695455	0.143425	0.17201	0.294656	0.497655	0.8457
14	0.817565	0.237702	0.410445	0.419708	0.523837	0.859997
15	0.733967	0.218126	0.319454	0.342861	0.69824	0.953489
16	0.769694	0.303663	0.41694	0.382076	0.647397	0.809189
17	0.774017	0.298502	0.649661	0.396749	0.505776	0.793248
18	0.812874	0.328358	0.332172	0.572689	0.642015	0.558013
19	0.952729	0.578084	0.547879	0.548787	0.500622	0.863458

## Sheet: Group_B_TASK
Subject	Interval I	Interval II	Interval III	Interval IV	Interval V	Interval VI
1	0.592846	0.157078	0.392769	0.403745	0.614225	0.517211
2	0.896184	0.345958	0.423035	0.30369	0.678358	0.559009
3	0.734267	0.192861	0.264144	0.565587	0.504125	0.375713
4	0.848969	0.471589	0.461618	0.5034	0.691685	0.881798
5	0.913201	0.474387	0.351441	0.267369	0.528598	0.441068
6	0.763298	0.310082	0.169092	0.405401	0.572758	0.637883
7	0.806273	0.296203	0.365538	0.453553	0.732768	0.669767
8	0.881006	0.438433	0.468056	0.681865	0.839537	0.798245
9	0.945069	0.563914	0.536647	0.597345	0.415682	0.809828
10	0.803224	0.323059	0.571962	0.596496	0.627311	0.904628
11	0.938193	0.52394	0.621062	0.413963	0.60403	0.645205
12	0.871376	0.464974	0.369916	0.169387	0.410642	0.455114
13	0.842831	0.303733	0.248855	0.222154	0.46571	0.679506
14	0.697526	0.22333	0.34255	0.500264	0.678133	0.73509
15	0.754016	0.394321	0.381483	0.351733	0.686749	0.596732
16	0.76722	0.276614	0.414922	0.522778	0.758966	0.753025
17	0.86948	0.409781	0.495769	0.398643	0.70141	0.593712
18	0.880511	0.53594	0.429635	0.485501	0.785699	0.58993
19	0.978739	0.751204	0.531595	0.456952	0.579995	0.593353
