# Supplementary material for: Effects of Sleep Deprivation on Phase Synchronization as Assessed by Wavelet Phase Coherence Analysis of Prefrontal Tissue Oxyhemoglobin Signals
Source: PLoS One. 2017 Jan 3;12(1):e0169279. doi: 10.1371/journal.pone.0169279 (PMC5207699; doi:10.1371/journal.pone.0169279)
Supplement: S2 File — (XLS) [file pone.0169279.s002.xls]

## Sheet: task
	Group A				Group B
Subject	Reaction time (ms)	Accuracy rate (%)	F1 scores (%)		Reaction time (ms)	Accuracy rate (%)	F1 scores (%)
1	892.667	99.8917	99.3711		763.797	99.675	97.5207
2	749.545	97.7248	85.5172		888.533	95.883	70.3125
3	947.857	98.5915	90.2256		973.134	98.4832	90.2778
4	731.807	99.1333	93.9394		1014.92	93.8245	65.4545
5	886.102	98.6999	92.8571		935.059	97.7248	82.0513
6	907.882	98.3749	89.5105		962.222	94.9079	73.4463
7	715.082	93.9328	64.1026		707.882	95.1246	62.1849
8	869.231	99.7833	98.8764		910.333	98.1582	87.0229
9	679.067	99.675	98.0132		971.6	96.3164	72.5806
10	855.529	99.675	97.931		920.274	98.6999	92.8571
11	862.683	98.2665	88.0597		984.179	96.4247	79.5031
12	934.355	99.2416	95.9064		929.195	98.8082	90.9091
13	1027.24	97.0748	83.0189		872.564	97.1831	78.3333
14	883.718	97.7248	86.2745		867.763	95.6663	75.9036
15	894.634	97.5081	85.7143		857.467	96.0997	80.4348
16	861.75	98.0498	89.5349		923.372	95.9913	77.3006
17	808.243	99.3499	95.7746		988.592	94.7996	68.4211
18	779.545	99.7833	98.8764		857.215	99.0249	93.1298
19	825.211	98.9166	93.0556		918.75	96.7497	79.1667
