# Supplementary material for: Effects of Sleep Deprivation on Phase Synchronization as Assessed by Wavelet Phase Coherence Analysis of Prefrontal Tissue Oxyhemoglobin Signals
Source: PLoS One. 2017 Jan 3;12(1):e0169279. doi: 10.1371/journal.pone.0169279 (PMC5207699; doi:10.1371/journal.pone.0169279)
Supplement: S3 File — (XLS) [file pone.0169279.s003.xls]

## Sheet: VAS
	Group A							Group B
Subject	Alertness	Flexibility	Comfort	Excitement	Pain	Fatigue		Alertness	Flexibility	Comfort	Excitement	Pain	Fatigue
1	7.9	7.6	8.6	8.9	0.8	1.2		6.1	5.3	2.6	3.2	4.5	6.5
2	8.6	6.5	6.9	7.9	1.2	2.3		5.2	2.6	1.5	1.2	5.5	7.8
3	8.6	9.3	8.5	8.6	1.5	3.5		3.5	3.4	1.3	3.6	2.6	9.5
4	5.9	6.8	5.3	6.8	2.1	2.5		2.6	2.6	2.3	2.5	5.3	6.5
5	9.1	9.2	8.9	6.9	0.5	2.1		3.5	4.1	1.6	2.7	1.8	4.9
6	8.2	6.8	7.6	8.1	2.3	0.8		2.1	3.6	1.8	2.6	2.6	5.1
7	8.5	8.6	9.1	7.2	1.1	1.3		1.5	2.9	2.3	3.5	3.5	8.6
8	7.8	8.1	8.6	9.2	1.5	1.6		0.5	3.5	3.1	2.1	2.9	6.5
9	8.1	7.8	7.5	7.1	2.3	1.2		1.2	3.2	1.8	0.5	3.9	4.5
10	6.8	5.9	8.5	7.6	1.6	0.8		3.6	4.1	2.6	0.7	4.5	5.6
11	8.6	8.5	7.2	9.3	1.2	2.6		1.2	2.6	3.4	0.3	3.9	8.9
12	9.3	6.8	8.6	7.8	1.1	2.1		1.3	3.5	4.3	1.2	7.8	7.1
13	6.8	7.2	7.5	8.2	0.9	2.3		5.2	4.2	2.1	2.3	5.6	6.5
14	8.6	8.5	8.2	7.9	0.5	1.2		4.2	3.9	0.8	2.3	4.5	5.6
15	5.1	5.9	6.2	6.4	1.3	1.1		3.2	3.5	0.9	1.2	3.5	4.8
16	8.9	8.5	8.1	8.1	1.2	0.9		4	1.2	1.1	1.1	2.6	5.9
17	5.9	8.5	8.1	8.6	1.5	0.2		6	0.8	0.9	1.3	2.9	6.7
18	6.8	6.7	5.9	6.8	1.6	0.8		5	0.6	1.2	1	8.9	6.2
19	5.9	6.3	6.8	6.5	1.5	2.5		3	1.2	1.2	2	9.1	6.9
						7.65263	1.27295	3.31053	1.71007
						7.55263	1.09309	2.98947	1.26574
						7.68947	1.07284	1.93684	0.949392
						7.78421	0.894591	1.8579	1.00571
						1.35263	0.512476	4.52105	2.11097
						1.63158	0.84594	6.53158	1.39206
